# Supplementary material for: Monitoring α-synuclein ubiquitination dynamics reveals key endosomal effectors mediating its trafficking and degradation
Source: Sci Adv. 2023 Jun 14;9(24):eadd8910. doi: 10.1126/sciadv.add8910 (PMC10266730; doi:10.1126/sciadv.add8910)
Supplement: Supplementary file 2 — Movies S1 to S11 [file sciadv.add8910_movies_s1_to_s11.zip]

Archive with 11 entries (11 files):
- add8910_Movie_S11.avi
- add8910_Movie_S10.avi
- add8910_Movie_S9.avi
- add8910_Movie_S8.avi
- add8910_Movie_S7.avi
- add8910_Movie_S6.avi
- add8910_Movie_S5.avi
- add8910_Movie_S4.avi
- add8910_Movie_S3.avi
- add8910_Movie_S2.avi
- add8910_Movie_S1.avi
